# Supplementary material for: Validation of Rapid and Economic Colorimetric Nanoparticle Assay for SARS-CoV-2 RNA Detection in Saliva and Nasopharyngeal Swabs
Source: Biosensors (Basel). 2023 Feb 15;13(2):275. doi: 10.3390/bios13020275 (PMC9954569; doi:10.3390/bios13020275)
Supplement: Supplementary file 1 [file biosensors-13-00275-s001.zip]

Archive with 1 entries (1 files):
- biosensors-2173421-supplementary.pdf
